# Supplementary material for: Identification of ageing-associated gene signatures in heart failure with preserved ejection fraction by integrated bioinformatics analysis and machine learning
Source: Genes Dis. 2024 Dec 3;12(4):101478. doi: 10.1016/j.gendis.2024.101478 (PMC12053710; doi:10.1016/j.gendis.2024.101478)
Supplement: Multimedia component 3 [file mmc3.xlsx]

## Sheet: TableS2 Ageing related genes li
Ageing related genes Mus musculus ID	Ageing related genes human ID
Wrn	WRN
Exosc2	EXOSC2
Kl	KL
Apoe	APOE
Trp53	TP53
Igf1	IGF1
Sirt1	SIRT1
Lmna	LMNA
Stub1	STUB1
Jmjd8	JMJD8
Ache	ACHE
Ar	AR
App	APP
Sod2	SOD2
Igfbp3	IGFBP3
Blm	BLM
Recql4	RECQL4
Mtor	MTOR
Parp1	PARP1
Shbg	SHBG
Tnf	TNF
Gfap	GFAP
Foxo3	FOXO3
Cat	CAT
Il10	IL10
Nos2	NOS2
Atm	ATM
Mthfr	MTHFR
Il6	IL6
Ace	ACE
Tert	TERT
Il1b	IL1B
Snca	SNCA
Ercc6	ERCC6
Insr	INSR
Prkdc	PRKDC
Htr2a	HTR2A
Gstp1	GSTP1
Gstp2	GSTP1
Gm3934	GSTP1
Vim	VIM
Crp	CRP
Mpo	MPO
Gstm2	GSTM1
Ins2	INS
Ndufs6	NDUFS6
Gm6415	NDUFS6
Dkc1	DKC1
Ercc8	ERCC8
Gstm5	GSTM3
Ftl1	FTL
Gm20746	FTL
Gsr	GSR
Ghrl	GHRL
Polg	POLG
Cdkn2a	CDKN2A
Bdnf	BDNF
Nos3	NOS3
Ager	AGER
Apod	APOD
Ncstn	NCSTN
Hspa1a	HSPA1B
Ptpn11	PTPN11
Trf	TF
Des	DES
Sirt3	SIRT3
Apoa1	APOA1
Ercc2	ERCC2
Vegfa	VEGFA
Prdx5	PRDX5
Hspa4	HSPA4
Msra	MSRA
Nhp2	NHP2
Gpx1	GPX1
Gsto1	GSTO1
Hspa1l	HSPA1L
Sod3	SOD3
Gsto2	GSTO2
Lonp1	LONP1
Pde5a	PDE5A
Hmox1	HMOX1
Ndufa9	NDUFA9
Ndufb10	NDUFB10
Ndufs4	NDUFS4
Msrb2	MSRB2
Ndufb5	NDUFB5
Apoa4	APOA4
Myo1a	MYO1A
Ctsd	CTSD
Mapt	MAPT
Hspa8	HSPA8
Cp	CP
Pon1	PON1
Tnfrsf11b	TNFRSF11B
Gss	GSS
Lmnb1	LMNB1
Ctss	CTSS
Txn1	TXN
Ucp2	UCP2
Ndufb9	NDUFB9
Glrx	GLRX
Ndufa10	NDUFA10
Ndufa6	NDUFA6
Ndufa8	NDUFA8
Ndufab1	NDUFAB1
LOC102634451	NDUFAB1
Ndufb8	NDUFB8
Ndufc2	NDUFC2
Ndufv3	NDUFV3
Ndufb7	NDUFB7
Ndufa3	NDUFA3
Ndufa7	NDUFA7
Ctnnb1	CTNNB1
Nos1	NOS1
Hspa5	HSPA5
Hspa9	HSPA9
Cryab	CRYAB
Ltf	LTF
Ndufs3	NDUFS3
Ndufs7	NDUFS7
Ndufv1	NDUFV1
Ndufs1	NDUFS1
Ndufs2	NDUFS2
Ndufs8	NDUFS8
Fosb	FOSB
Junb	JUNB
Zmpste24	ZMPSTE24
Plau	PLAU
Rara	RARA
Cbs	CBS
Ggt1	GGT1
Ide	IDE
Prdx1	PRDX1
Chrm2	CHRM2
Csnk1d	CSNK1D
Cdkn1b	CDKN1B
Bace1	BACE1
Ctsh	CTSH
Hmox2	HMOX2
Hspa1a	HSPA1A
Ctsz	CTSZ
Ddit3	DDIT3
Gclc	GCLC
Gpx4	GPX4
Ndrg1	NDRG1
Prdx2	PRDX2
Prdx3	PRDX3
Dnajb1	DNAJB1
Hspa2	HSPA2
Txnrd1	TXNRD1
Txnrd2	TXNRD2
Dnajb2	DNAJB2
Ndufv2	NDUFV2
Pon2	PON2
Txn2	TXN2
Ccs	CCS
Gsta3	GSTA3
Gstz1	GSTZ1
Nr2c2	NR2C2
Gstm1	GSTM5
Prdx4	PRDX4
Gstk1	GSTK1
Gstm4	GSTM4
Slc25a27	SLC25A27
Hspa12a	HSPA12A
Gsta2	GSTA5
Gm10639	GSTA5
Gsta1	GSTA5
Gm3776	GSTA5
Hspa12b	HSPA12B
Txnrd3	TXNRD3
Lep	LEP
Srd5a2	SRD5A2
Tomm40	TOMM40
Cav1	CAV1
Xpc	XPC
Ppargc1a	PPARGC1A
Hfe	HFE
Maob	MAOB
Gdf11	GDF11
Cyp17a1	CYP17A1
Mmp9	MMP9
Fas	FAS
Ccl12	CCL2
Msn	MSN
Clu	CLU
Rest	REST
Itgb4	ITGB4
Slc6a4	SLC6A4
Drd4	DRD4
Ngf	NGF
Icam1	ICAM1
Cck	CCK
Mmp2	MMP2
Cd28	CD28
Cnr1	CNR1
A2m	A2M
Fadd	FADD
Cnr2	CNR2
Cox5a	COX5A
Rps27a	RPS27A
Msrb1	MSRB1
Nfe2l2	NFE2L2
Prnp	PRNP
Mmp1a	MMP1
Cd40lg	CD40LG
Ywhae	YWHAE
Cul3	CUL3
Nr1h2	NR1H2
Tardbp	TARDBP
Stk40	STK40
Ifng	IFNG
Hells	HELLS
Notch3	NOTCH3
Agt	AGT
Igf2	IGF2
Hbb-y	HBG2
Fmr1	FMR1
Cyp19a1	CYP19A1
Terf1	TERF1
Ada	ADA
Mme	MME
Bcl2l11	BCL2L11
Col10a1	COL10A1
Tff2	TFF2
Cox17	COX17
Kank4	KANK4
Insl3	INSL3
Esr1	ESR1
Capn1	CAPN1
Capn2	CAPN2
Plat	PLAT
Serpina1e	SERPINA1
Serpina1a	SERPINA1
Serpina1c	SERPINA1
Serpina1b	SERPINA1
Serpina1d	SERPINA1
Pik3cb	PIK3CB
Cyp2c66	CYP2C9
Cyp2c65	CYP2C9
Sult2a1	SULT2A1
Sult2a6	SULT2A1
Sult2a5	SULT2A1
Sult2a3	SULT2A1
Sult2a4	SULT2A1
Depdc5	DEPDC5
Arpc1a	ARPC1A
Hhex	HHEX
Zkscan5	ZKSCAN5
Klhl22	KLHL22
Terf2	TERF2
Casp3	CASP3
Casp8	CASP8
Fbn1	FBN1
Emd	EMD
Sst	SST
Aqp3	AQP3
Amh	AMH
Hcrt	HCRT
Elane	ELANE
Xdh	XDH
Ccl5	CCL5
Ing1	ING1
Srr	SRR
Pot1a	POT1
Tgfb1	TGFB1
Il1a	IL1A
Mki67	MKI67
Apc	APC
Fkbp5	FKBP5
Edn1	EDN1
Ttr	TTR
Pin1	PIN1
Tnnt2	TNNT2
Rbbp4	RBBP4
Bach2	BACH2
Hmmr	HMMR
Rps6	RPS6
Tac2	TAC3
4930550C14Rik	C11orf65
Brca1	BRCA1
Recql5	RECQL5
Pten	PTEN
Hsd11b1	HSD11B1
Pcna	PCNA
Bub1b	BUB1B
Gdnf	GDNF
Mfn2	MFN2
Klk1b8	KLK3
Klk1b16	KLK3
Klk1	KLK3
Klk1b5	KLK3
Klk1b1	KLK3
Klk1b9	KLK3
Klk1b3	KLK3
Klk1b11	KLK3
Klk1b24	KLK3
Klk1b26	KLK3
Klk1b21	KLK3
Klk1b27	KLK3
Klk1b22	KLK3
Klk1b4	KLK3
Oxtr	OXTR
Birc5	BIRC5
Fgf23	FGF23
Timp1	TIMP1
Foxm1	FOXM1
Prl	PRL
Agrp	AGRP
Fbn2	FBN2
Nfya	NFYA
Nppc	NPPC
Bglap2	BGLAP
Bglap	BGLAP
Bglap3	BGLAP
Ppp1r10	PPP1R10
Ghrh	GHRH
Stmn2	STMN2
Ptpn1	PTPN1
Cad	CAD
F7	F7
Cdc25c	CDC25C
Col4a3	COL4A3
Pts	PTS
Cib1	CIB1
Oxt	OXT
Recql	RECQL
Dnah8	DNAH8
Akt1	AKT1
Mmp13	MMP13
Cd36	CD36
Foxo1	FOXO1
Eef2	EEF2
Jun	JUN
Rora	RORA
Yap1	YAP1
Hmgcr	HMGCR
Cfl1	CFL1
Ctsg	CTSG
Pth	PTH
Selp	SELP
Sox2	SOX2
S100b	S100B
Kcnj8	KCNJ8
S100a6	S100A6
Hnrnpm	HNRNPM
Hspb2	HSPB2
Myh1	MYH1
Cacybp	CACYBP
Hmces	HMCES
Slc1a2	SLC1A2
Slc1a3	SLC1A3
Egfr	EGFR
Cxcr4	CXCR4
Myc	MYC
Dpp4	DPP4
Hdac1	HDAC1
Il1rn	IL1RN
Serpine1	SERPINE1
Ahcy	AHCY
Keap1	KEAP1
Ptprj	PTPRJ
Fbln5	FBLN5
Mcm2	MCM2
Rbpj	RBPJ
Glo1	GLO1
Irs2	IRS2
Xpa	XPA
Cebpb	CEBPB
Cyb5	CYB5A
Fbln2	FBLN2
Gadd45a	GADD45A
Il18	IL18
P2rx3	P2RX3
Shc1	SHC1
Sncb	SNCB
Sorbs3	SORBS3
Wwtr1	WWTR1
Trp53inp1	TP53INP1
Rad51	RAD51
Rpa1	RPA1
Polb	POLB
Nhej1	NHEJ1
Prkar2b	PRKAR2B
Rnf216	RNF216
Bag5	BAG5
Rnf19a	RNF19A
St13	ST13
Otud4	OTUD4
Ube2w	UBE2W
Hspbp1	HSPBP1
Col2a1	COL2A1
Glud1	GLUD1
Fasl	FASLG
Pomc	POMC
Irs1	IRS1
Itgal	ITGAL
Krt14	KRT14
Slc40a1	SLC40A1
Adipoq	ADIPOQ
Myh2	MYH2
Myh6	MYH6
Neu1	NEU1
Parp2	PARP2
Cd2	CD2
Cxcl12	CXCL12
Gja5	GJA5
Mmp17	MMP17
Ntf3	NTF3
S100a9	S100A9
Fmod	FMOD
Morf4l1	MORF4L1
Nop10	NOP10
S100a8	S100A8
Csf3	CSF3
Serpinb1a	SERPINB1
Stom	STOM
Il1rapl2	IL1RAPL2
Slc30a5	SLC30A5
Trappc6a	TRAPPC6A
Morf4l2	MORF4L2
Zfp318	ZNF318
Fth1	FTH1
Cybb	CYBB
Psen2	PSEN2
Stk4	STK4
Cd79a	CD79A
Galk1	GALK1
Itgav	ITGAV
Akr1b3	AKR1B1
Aqp4	AQP4
Hmga1-rs1	HMGA1
Hmga1	HMGA1
Kcnj5	KCNJ5
Serpinf1	SERPINF1
Sord	SORD
Abca4	ABCA4
Atp7a	ATP7A
Lcn2	LCN2
Stk3	STK3
Tgm1	TGM1
Trp73	TP73
Clock	CLOCK
Mfge8	MFGE8
Sftpd	SFTPD
Crh	CRH
Ran	RAN
Gm9840	RBX1
Calb1	CALB1
Cd69	CD69
Il15	IL15
Gjc1	GJC1
Agk	AGK
Klrb1b	KLRB1
Klrb1c	KLRB1
Klrb1a	KLRB1
Cxcl1	CXCL2
Ppy	PPY
Bmf	BMF
Srp14	SRP14
Abra	ABRA
Vcp	VCP
Mlh1	MLH1
Nbn	NBN
Fen1	FEN1
Xrcc6	XRCC6
Xrcc5	XRCC5
Tagln	TAGLN
Exo1	EXO1
Dhx9	DHX9
Rad52	RAD52
Wrnip1	WRNIP1
Sod1	SOD1
Ezh2	EZH2
Casr	CASR
Adrb2	ADRB2
Maoa	MAOA
Dcn	DCN
Gnrhr	GNRHR
Pax6	PAX6
Slc4a1	SLC4A1
Tpi1	TPI1
Vcan	VCAN
F13a1	F13A1
Kcnj11	KCNJ11
Fxn	FXN
Postn	POSTN
Chst14	CHST14
Hagh	HAGH
Mxi1	MXI1
Sun2	SUN2
Btg2	BTG2
Bfsp1	BFSP1
Col20a1	COL20A1
Opn1mw	OPN1LW
Rmnd5b	RMND5B
Zfp334	ZNF334
Comt	COMT
Pparg	PPARG
Hif1a	HIF1A
Il2	IL2
Igf1r	IGF1R
Ercc4	ERCC4
Sirt6	SIRT6
Disc1	DISC1
Lrrk2	LRRK2
Nlrp3	NLRP3
Sqstm1	SQSTM1
Cyp11b1	CYP11B2
Sirt7	SIRT7
Bcl2	BCL2
Msh6	MSH6
Cfh	CFH
Ogdh	OGDH
Sorl1	SORL1
Tspo	TSPO
Coq7	COQ7
Gdf15	GDF15
Ptgs2	PTGS2
Rxra	RXRA
Cycs	CYCS
Ren1	REN
Sirt5	SIRT5
Xrcc1	XRCC1
Rhd	RHD
Mapk1	MAPK1
Mapk14	MAPK14
Mmp3	MMP3
Rps6kb1	RPS6KB1
Trpv1	TRPV1
Ampd1	AMPD1
Becn1	BECN1
Ccna2	CCNA2
Slc2a9	SLC2A9
Npy	NPY
Igfbp1	IGFBP1
Timp3	TIMP3
Ppp1r1b	PPP1R1B
Rassf1	RASSF1
Gckr	GCKR
Shank3	SHANK3
Ptprc	PTPRC
Tlr4	TLR4
G6pdx	G6PD
Top2a	TOP2A
Alb	ALB
C3	C3
Casp7	CASP7
Fanca	FANCA
Il2rb	IL2RB
Cdkn1a	CDKN1A
Eno3	ENO3
Pik3cg	PIK3CG
Ahr	AHR
Cd27	CD27
Sdhb	SDHB
Casp9	CASP9
Agl	AGL
Anxa5	ANXA5
Apex1	APEX1
Dmd	DMD
Hrh1	HRH1
Lgals3	LGALS3
Nppa	NPPA
Pxdn	PXDN
Top2b	TOP2B
Chil1	CHI3L1
Htt	HTT
Mmp10	MMP10
Ppara	PPARA
Tlr6	TLR6
Ank3	ANK3
Dnase1	DNASE1
Il13	IL13
Pgm3	PGM3
Srd5a1	SRD5A1
Chia1	CHIA
Phb2	PHB2
Pyy	PYY
Setx	SETX
Smc4	SMC4
Tinf2	TINF2
Trdmt1	TRDMT1
Dnaja1	DNAJA1
Dnaja3	DNAJA3
Nat1	NAT2
Tep1	TEP1
Asf1a	ASF1A
Neu3	NEU3
Synj2	SYNJ2
Cst3	CST3
Stat3	STAT3
Erbb3	ERBB3
Flt3	FLT3
Kdr	KDR
Pdgfra	PDGFRA
Psen1	PSEN1
Ctsb	CTSB
Rela	RELA
Agtr1a	AGTR1
Jak3	JAK3
Ctsk	CTSK
Egf	EGF
Gapdh	GAPDH
Gm20899	GAPDH
Il6ra	IL6R
Lepr	LEPR
Mmp14	MMP14
Pik3r1	PIK3R1
Th	TH
Tnfrsf1a	TNFRSF1A
B2m	B2M
Mst1r	MST1R
Nr3c1	NR3C1
Pfkm	PFKM
Slc2a2	SLC2A2
Sparc	SPARC
Tnfrsf1b	TNFRSF1B
Vdr	VDR
Abca1	ABCA1
Atf6	ATF6
Dusp6	DUSP6
Eif2ak3	EIF2AK3
Fuca1	FUCA1
Glb1	GLB1
Lrp2	LRP2
Nod2	NOD2
Pgm2	PGM1
Ptk2b	PTK2B
Slc3a1	SLC3A1
Tlr1	TLR1
Tnfaip3	TNFAIP3
Tpo	TPO
Gm5506	ENO1
Eno1	ENO1
Eno2	ENO2
Hexb	HEXB
Mcm4	MCM4
Ngfr	NGFR
Pck1	PCK1
Prkaa1	PRKAA1
Serping1	SERPING1
Acly	ACLY
Adora2a	ADORA2A
Brca2	BRCA2
Cdkn2b	CDKN2B
Dcc	DCC
Dlat	DLAT
Ehmt1	EHMT1
Galt	GALT
Gfra1	GFRA1
Glp1r	GLP1R
Hsf1	HSF1
Il1r1	IL1R1
Il5ra	IL5RA
Pml	PML
Pmm2	PMM2
Prkag1	PRKAG1
Pygl	PYGL
Ripk2	RIPK2
St3gal5	ST3GAL5
Traf3	TRAF3
Ung	UNG
Vdac1	VDAC1
Ywhaz	YWHAZ
Abl2	ABL2
Cdc6	CDC6
Chd7	CHD7
Fut2	FUT2
Galc	GALC
Huwe1	HUWE1
Il17rd	IL17RD
Il7r	IL7R
Kat6a	KAT6A
Man2b1	MAN2B1
Oprk1	OPRK1
Orc1	ORC1
Pdhx	PDHX
Rag1	RAG1
Rbl2	RBL2
Tnfrsf10b	TNFRSF10A
Tnks	TNKS
Wwox	WWOX
Ywhaq	YWHAQ
LOC102634437	YWHAQ
Aox1	AOX1
Chit1	CHIT1
Clcn5	CLCN5
Cma1	CMA1
Frk	FRK
Gal	GAL
Gfra2	GFRA2
Glp2r	GLP2R
Gmnn	GMNN
Gys2	GYS2
H6pd	H6PD
Hrh4	HRH4
Il10rb	IL10RB
Kcnh5	KCNH5
Lbp	LBP
Txk	TXK
Adh4	ADH4
Adh7	ADH7
Cul4a	CUL4A
Dnase1l3	DNASE1L3
Fbp2	FBP2
Gbe1	GBE1
Il17f	IL17F
Il1rl2	IL1RL2
Ltbp4	LTBP4
Manba	MANBA
Nans	NANS
Nck1	NCK1
Ndufa1	NDUFA1
Nek1	NEK1
Nlrp1b	NLRP1
Nuak1	NUAK1
Pdcd4	PDCD4
Pdcd6ip	PDCD6IP
Prkag3	PRKAG3
Pygb	PYGB
Serpinb2	SERPINB2
Tmem38b	TMEM38B
Arhgef12	ARHGEF12
Bag3	BAG3
Dhtkd1	DHTKD1
Fance	FANCE
Galnt14	GALNT14
Psmd2	PSMD2
Suclg2	SUCLG2
Acd	ACD
Acin1	ACIN1
Arhgef11	ARHGEF11
Glyctk	GLYCTK
Il16	IL16
Il17rb	IL17RB
Il1rl1	IL1RL1
Irak2	IRAK2
Kcnab1	KCNAB1
Klb	KLB
Lhx4	LHX4
Mus81	MUS81
Nek4	NEK4
Nlrp2	NLRP2
Ovgp1	OVGP1
Sncg	SNCG
Tcof1	TCOF1
Traf1	TRAF1
Ugt1a9	UGT1A10
Ugt1a10	UGT1A10
Bcl2a1a	BCL2A1
Bcl2a1b	BCL2A1
Bcl2a1d	BCL2A1
Birc6	BIRC6
Cntf	CNTF
Fgl1	FGL1
Fuca2	FUCA2
Gdf3	GDF3
Hkdc1	HKDC1
Il19	IL19
Iqgap2	IQGAP2
Lgals8	LGALS8
Man2b2	MAN2B2
Me3	ME3
Ncapd2	NCAPD2
Neu2	NEU2
Perp	PERP
Pola2	POLA2
Sesn1	SESN1
Siglec1	SIGLEC1
Spink5	SPINK5
Trp53bp2	TP53BP2
Acap1	ACAP1
Apip	APIP
Card10	CARD10
Dido1	DIDO1
Glrx3	GLRX3
Hfm1	HFM1
Iqgap3	IQGAP3
Ldhal6b	LDHAL6B
Mcm8	MCM8
Ppp1r15a	PPP1R15A
Rfc5	RFC5
Slc27a1	SLC27A1
Slc5a11	SLC5A11
St6gal2	ST6GAL2
Swap70	SWAP70
Ugt3a2	UGT3A1
Ugt3a1	UGT3A1
Cpne6	CPNE6
Gen1	GEN1
Gtse1	GTSE1
Lalba	LALBA
Orc3	ORC3
Taf1c	TAF1C
Agtrap	AGTRAP
Aven	AVEN
Bag6	BAG6
Cntn5	CNTN5
Crygb	CRYGB
Gca	GCA
Gip	GIP
Hspa4l	HSPA4L
Il1f10	IL1F10
Il20ra	IL20RA
Klhl8	KLHL8
Mrps30	MRPS30
Nell1	NELL1
Prune2	PRUNE2
Ccar2	CCAR2
Chaf1a	CHAF1A
Chordc1	CHORDC1
Clybl	CLYBL
Emp1	EMP1
Fbxo5	FBXO5
Fggy	FGGY
Gabpb2	GABPB2
Ganc	GANC
Gbgt1	GBGT1
Helq	HELQ
Nudt6	NUDT6
Pgm2l1	PGM2L1
Slc5a9	SLC5A9
St8sia3	ST8SIA3
Tktl2	TKTL2
Tti1	TTI1
Bnipl	BNIPL
Csrnp2	CSRNP2
Galnt15	GALNT15
Hp1bp3	HP1BP3
Lrit1	LRIT1
Osr1	OSR1
Otor	OTOR
Rnf157	RNF157
Slc35b1	SLC35B1
Tatdn2	TATDN2
Zwilch	ZWILCH
Dnase2b	DNASE2B
Hmgxb4	HMGXB4
Sycp1	SYCP1
Khnyn	KHNYN
Ms4a3	MS4A3
Rsc1a1	RSC1A1
Insl5	INSL5
Dapl1	DAPL1
Glt6d1	GLT6D1
Gml	GML
Hemt1	GML
F8	F8
Erbb2	ERBB2
Tgfbr1	TGFBR1
Pdgfrb	PDGFRB
Mdm2	MDM2
Tlr2	TLR2
Chuk	CHUK
Src	SRC
Tfrc	TFRC
Bax	BAX
Bche	BCHE
Dnmt3a	DNMT3A
Dnmt3b	DNMT3B
Gsk3b	GSK3B
Prkca	PRKCA
Ass1	ASS1
Chek1	CHEK1
Lpl	LPL
Pik3c3	PIK3C3
Chat	CHAT
Fasn	FASN
Scarb1	SCARB1
Ywhag	YWHAG
Rarg	RARG
Ercc3	ERCC3
Ghr	GHR
Ppt1	PPT1
Ywhah	YWHAH
Cyp1a2	CYP1A2
Dusp1	DUSP1
Flnc	FLNC
Hcrtr2	HCRTR2
Htra1	HTRA1
Siah1a	SIAH1
Slc2a4	SLC2A4
Syp	SYP
Add1	ADD1
Ahsg	AHSG
Csf1	CSF1
Drd1a	DRD1
Ecm1	ECM1
Pdyn	PDYN
Pou5f1	POU5F1
Cdc37	CDC37
Fermt1	FERMT1
Gja4	GJA4
Hcrtr1	HCRTR1
Nox4	NOX4
Tfam	TFAM
Xrcc3	XRCC3
Add3	ADD3
Sardh	SARDH
Nuak2	NUAK2
Sirt4	SIRT4
Terf2ip	TERF2IP
Icmt	ICMT
Sgcb	SGCB
Gast	GAST
Lin28a	LIN28A
Ndufa5	NDUFA5
Ndufb6	NDUFB6
Notum	NOTUM
Mrps23	MRPS23
Oaz1	OAZ1
Ambra1	AMBRA1
Dbp	DBP
Alkbh1	ALKBH1
Brinp1	BRINP1
Pcid2	PCID2
Bpifb4	BPIFB4
Atr	ATR
Jak1	JAK1
Ntrk2	NTRK2
Stat1	STAT1
Bcr	BCR
Dnmt1	DNMT1
Ep300	EP300
Notch1	NOTCH1
Ntrk3	NTRK3
Tgfbr2	TGFBR2
Aurkb	AURKB
Ldlr	LDLR
Pdgfb	PDGFB
Abcb1a	ABCB1
Acvrl1	ACVRL1
Aurka	AURKA
Cd4	CD4
Cd40	CD40
Entpd1	ENTPD1
Gja1	GJA1
Il2ra	IL2RA
Ntrk1	NTRK1
Aifm1	AIFM1
Arg1	ARG1
Cd55	CD55
Daf2	CD55
Gaa	GAA
Hnf4a	HNF4A
Lrp5	LRP5
Mapk3	MAPK3
Pgk1	PGK1
Ripk1	RIPK1
Tnfsf11	TNFSF11
Acta1	ACTA1
Cyp1a1	CYP1A1
Flna	FLNA
Ggcx	GGCX
Grn	GRN
Hprt	HPRT1
Map3k5	MAP3K5
Mdh2	MDH2
Mitf	MITF
Myh9	MYH9
Nampt	NAMPT
Scn9a	SCN9A
Sirt2	SIRT2
Slc5a1	SLC5A1
Thra	THRA
Tnni3	TNNI3
Atp7b	ATP7B
Aurkc	AURKC
Camk2g	CAMK2G
Cd8a	CD8A
Ctla4	CTLA4
Ctsc	CTSC
Flnb	FLNB
Lipe	LIPE
Lox	LOX
Park7	PARK7
Pdp1	PDP1
Sdha	SDHA
Tnfrsf11a	TNFRSF11A
Ttn	TTN
Apob	APOB
Chrnb2	CHRNB2
Csk	CSK
Enpep	ENPEP
Fhl2	FHL2
Ido1	IDO1
Ihh	IHH
Il10ra	IL10RA
Mstn	MSTN
Mybpc3	MYBPC3
Ogg1	OGG1
Pink1	PINK1
Setd2	SETD2
Slc20a2	SLC20A2
Tubg1	TUBG1
Aldh3a1	ALDH3A1
Bpgm	BPGM
Chrm1	CHRM1
Chrna7	CHRNA7
Cyp2e1	CYP2E1
Egr1	EGR1
Ephx1	EPHX1
F3	F3
Fancd2	FANCD2
Fgf2	FGF2
Klf4	KLF4
Mutyh	MUTYH
Plod1	PLOD1
Rxrb	RXRB
Sf3b1	SF3B1
Socs1	SOCS1
Ulk1	ULK1
Adrb3	ADRB3
Alpi	ALPP
Arnt	ARNT
Cga	CGA
Ckb	CKB
Ckm	CKM
Clpp	CLPP
Cpt1b	CPT1B
Cs	CS
Cxcr3	CXCR3
Cyp3a41b	CYP3A5
Cyp3a11	CYP3A5
Cyp3a41a	CYP3A5
Cyp3a44	CYP3A5
Cyp3a16	CYP3A5
Eif2ak1	EIF2AK1
Fbxw7	FBXW7
Gfm1	GFM1
Gpd1	GPD1
Il12a	IL12A
Lats1	LATS1
Ndufa12	NDUFA12
Ocln	OCLN
Pias1	PIAS1
Pias2	PIAS2
Polr2a	POLR2A
Snai2	SNAI2
Sost	SOST
Tnni2	TNNI2
Ube2d1	UBE2D1
Abcg1	ABCG1
Aicda	AICDA
Cln3	CLN3
Ehhadh	EHHADH
Fads1	FADS1
Hsf2	HSF2
Il18r1	IL18R1
Mybpc1	MYBPC1
Ncor2	NCOR2
Ndufa13	NDUFA13
Pdgfa	PDGFA
Pnpla6	PNPLA6
Rbbp8	RBBP8
Rps3	RPS3
Uqcrc1	UQCRC1
Wnt11	WNT11
Banf1	BANF1
Clk1	CLK1
Lgmn	LGMN
Lta	LTA
Mybl2	MYBL2
Pnkd	PNKD
Retn	RETN
Scap	SCAP
Tcap	TCAP
Ankrd1	ANKRD1
Ctsl	CTSV
Cxcr5	CXCR5
Dtnbp1	DTNBP1
Elovl6	ELOVL6
Ets2	ETS2
Gpt	GPT
H2-T23	HLA-E
C920025E04Rik	HLA-E
Ifitm3	IFITM3
Klrc1	KLRC1
Ndufa2	NDUFA2
Ndufaf2	NDUFAF2
Ndufb3	NDUFB3
Prep	PREP
Rtel1	RTEL1
Serpina7	SERPINA7
Stag3	STAG3
Tfeb	TFEB
Timp2	TIMP2
Trim63	TRIM63
Cd68	CD68
Dek	DEK
Gzmd	GZMH
Gzme	GZMH
Gzmg	GZMH
Gzmf	GZMH
Immt	IMMT
Mill2	MICB
Myot	MYOT
Neb	NEB
Pias3	PIAS3
Wrap53	WRAP53
Wwc1	WWC1
Dio3	DIO3
Eef1g	EEF1G
Eif3e	EIF3E
Klrg1	KLRG1
Ndufb11	NDUFB11
Ndufb2	NDUFB2
Ndufb4	NDUFB4
Gm3244	NDUFB4
Gm3873	NDUFB4
Optc	OPTC
Pinx1	PINX1
Tmem106b	TMEM106B
Usp33	USP33
Vps26a	VPS26A
Aif1	AIF1
Ibsp	IBSP
Ndufa11	NDUFA11
Gm4943	NDUFA11
Rassf5	RASSF5
Ccar1	CCAR1
Lmcd1	LMCD1
Mepe	MEPE
Tnni1	TNNI1
Zdhhc6	ZDHHC6
Dcaf6	DCAF6
Elk4	ELK4
Glipr2	GLIPR2
Mrpl19	MRPL19
Myoz1	MYOZ1
Oma1	OMA1
Rnf138	RNF138
Trim55	TRIM55
Uxt	UXT
Cort	CORT
LOC102631912	NDUFB1
Nomo1	NOMO1
Ndufc1	NDUFC1
Gmeb1	GMEB1
Mrpl41	MRPL41
Fgfr1	FGFR1
Ikbkb	IKBKB
Adam10	ADAM10
Ccnd1	CCND1
Jak2	JAK2
Kit	KIT
Nfkb1	NFKB1
Slc2a1	SLC2A1
Abl1	ABL1
Dbh	DBH
Itgb3	ITGB3
Kras	KRAS
Uchl1	UCHL1
Adam17	ADAM17
Alpl	ALPL
Hgf	HGF
Fos	FOS
Kcnh2	KCNH2
Mapk8	MAPK8
Stk11	STK11
Tubb5	TUBB
Acat1	ACAT1
Ace2	ACE2
Bmpr1b	BMPR1B
Chrna4	CHRNA4
Col1a1	COL1A1
Dld	DLD
Drd2	DRD2
Ednrb	EDNRB
F2	F2
Gnas	GNAS
Gsn	GSN
Gys1	GYS1
Hsp90ab1	HSP90AB1
Itga6	ITGA6
Kdm1a	KDM1A
Por	POR
Rrm1	RRM1
Serpinc1	SERPINC1
Sos1	SOS1
Acaca	ACACA
Actg1	ACTG1
Adcy1	ADCY1
Atp2a1	ATP2A1
Cd44	CD44
Cps1	CPS1
Cpt1a	CPT1A
Glul	GLUL
Hspd1	HSPD1
Ikbkg	IKBKG
Il2rg	IL2RG
Itgam	ITGAM
Itpr1	ITPR1
Jup	JUP
Mc1r	MC1R
Mmp8	MMP8
Odc1	ODC1
Polh	POLH
Rab7	RAB7A
Slc12a3	SLC12A3
Sptan1	SPTAN1
Stat5a	STAT5A
Tab2	TAB2
Tyr	TYR
Vwf	VWF
Yy1	YY1
Anxa1	ANXA1
Bap1	BAP1
Camkk2	CAMKK2
Col3a1	COL3A1
Fgf1	FGF1
Hadhb	HADHB
Itga7	ITGA7
Lbr	LBR
Mtr	MTR
P2rx7	P2RX7
Pdha1	PDHA1
Ptpn22	PTPN22
Sh2b3	SH2B3
Tgm2	TGM2
Ube2i	UBE2I
Adcy3	ADCY3
Afp	AFP
Atp6v1a	ATP6V1A
Bin1	BIN1
Bmp2	BMP2
C1qa	C1QA
Casp2	CASP2
Casp4	CASP4
Ccnh	CCNH
Cd22	CD22
Cldn1	CLDN1
Cltc	CLTC
Cyp24a1	CYP24A1
Dctn1	DCTN1
F2r	F2R
Fh1	FH
Fto	FTO
Fyn	FYN
Ghsr	GHSR
Htr3a	HTR3A
Igfbp7	IGFBP7
Il17ra	IL17RA
Map3k8	MAP3K8
Mmp12	MMP12
Myod1	MYOD1
Pafah1b1	PAFAH1B1
Pcx	PC
Pfn1	PFN1
Prdx6	PRDX6
Prkab1	PRKAB1
Pygm	PYGM
Slc25a12	SLC25A12
Slc25a13	SLC25A13
Smc3	SMC3
Spp1	SPP1
Sucla2	SUCLA2
Suclg1	SUCLG1
Thbs2	THBS2
Tlr9	TLR9
Tmpo	TMPO
Tpt1	TPT1
Traf6	TRAF6
Tubb2a	TUBB2A
Ube2n	UBE2N
Uqcrfs1	UQCRFS1
Abcb6	ABCB6
Adamts5	ADAMTS5
Adra2c	ADRA2C
Afg3l2	AFG3L2
Agpat2	AGPAT2
Akr1c21	AKR1C2
Apaf1	APAF1
Atf4	ATF4
C1qc	C1QC
Camk4	CAMK4
Ccr3	CCR3
Cdk7	CDK7
Cox4i1	COX4I1
Cryaa	CRYAA
Ctnna1	CTNNA1
Cx3cl1	CX3CL1
Cyc1	CYC1
Cyp27b1	CYP27B1
Cyp7b1	CYP7B1
Ddb1	DDB1
Dhcr24	DHCR24
Dpysl2	DPYSL2
Ercc1	ERCC1
Etfa	ETFA
Fancl	FANCL
Fkbp4	FKBP4
Gcdh	GCDH
Gjb2	GJB2
Grb2	GRB2
Hadha	HADHA
H2-K1	HLA-A
H2-D1	HLA-A
Gm8909	HLA-A
H2-Bl	HLA-A
Gm10499	HLA-A
H2-Q4	HLA-A
H2-Q6	HLA-A
H2-Q7	HLA-A
H2-Q10	HLA-A
H2-Q1	HLA-A
H2-Q2	HLA-A
Hp	HP
Naga	NAGA
Nono	NONO
Nr3c2	NR3C2
Pdhb	PDHB
Ppm1a	PPM1A
Ppp5c	PPP5C
Ptgds	PTGDS
Ptgfr	PTGFR
Rab11a	RAB11A
Rbp4	RBP4
Rps6kb2	RPS6KB2
Sptbn1	SPTBN1
Tnik	TNIK
Traf3ip2	TRAF3IP2
Tufm	TUFM
Ube2c	UBE2C
Ube2d3	UBE2D3
Uqcrc2	UQCRC2
Vcam1	VCAM1
Actc1	ACTC1
Adamts4	ADAMTS4
Adra2b	ADRA2B
Agtr2	AGTR2
Aplnr	APLNR
Apoa5	APOA5
Apoh	APOH
Appl1	APPL1
Arrb1	ARRB1
Atg5	ATG5
Bscl2	BSCL2
C1qb	C1QB
C1qbp	C1QBP
Cflar	CFLAR
Csf2	CSF2
Dcx	DCX
Dlk1	DLK1
Dync1h1	DYNC1H1
Egr2	EGR2
Ercc5	ERCC5
Esd	ESD
Gm2904	ESD
F2rl1	F2RL1
Fermt3	FERMT3
Fosl1	FOSL1
Gc	GC
Gnb1	GNB1
Herc2	HERC2
Hyal2	HYAL2
Kif5a	KIF5A
Kif5b	KIF5B
Lefty2	LEFTY2
Map2	MAP2
Myo6	MYO6
Ncor1	NCOR1
Pde4b	PDE4B
Pdia3	PDIA3
Rad21	RAD21
Rap1a	RAP1A
Sfrp1	SFRP1
Slc17a5	SLC17A5
Slc25a3	SLC25A3
Slc34a1	SLC34A1
Smad1	SMAD1
Smarce1	SMARCE1
Tnks2	TNKS2
Tpp1	TPP1
Trem2	TREM2
Vip	VIP
Vtn	VTN
Acp1	ACP1
Adcy10	ADCY10
Agps	AGPS
Aldh1b1	ALDH1B1
Best1	BEST1
C4a	C4A
C4b	C4A
Capn5	CAPN5
Cav2	CAV2
Cav3	CAV3
Cbx5	CBX5
Chd3	CHD3
Cx3cr1	CX3CR1
Cxcr1	CXCR1
F11r	F11R
Fabp3	FABP3
Fancg	FANCG
Fgf7	FGF7
Fkbp8	FKBP8
Gabarap	GABARAP
Gnptab	GNPTAB
Hand2	HAND2
Hax1	HAX1
Hnrnpd	HNRNPD
Il17a	IL17A
Itga9	ITGA9
Itpkb	ITPKB
Krt16	KRT16
Mad2l2	MAD2L2
Mapkap1	MAPKAP1
Mb	MB
Mccc1	MCCC1
Me2	ME2
Mto1	MTO1
Mtrr	MTRR
Ndufa4	NDUFA4
Nox1	NOX1
Nphp1	NPHP1
Optn	OPTN
Pgf	PGF
Phex	PHEX
Pmp22	PMP22
Ptrh2	PTRH2
Rars2	RARS2
Rpl35a	RPL35A
Sele	SELE
Slc18a3	SLC18A3
Slc25a11	SLC25A11
Slc25a24	SLC25A24
Slc25a5	SLC25A5
Srf	SRF
Trp53bp1	TP53BP1
Trio	TRIO
Ucp1	UCP1
Vdac2	VDAC2
Zic1	ZIC1
Acsl3	ACSL3
Agtpbp1	AGTPBP1
Cbx3	CBX3
Dnajc19	DNAJC19
Dnajc19-ps	DNAJC19
Epo	EPO
Exoc7	EXOC7
Mlkl	MLKL
Myt1l	MYT1L
Naglu	NAGLU
Scn7a	SCN7A
Slc25a19	SLC25A19
Ube2d2a	UBE2D2
Ucp3	UCP3
Vps35	VPS35
Xrn2	XRN2
Adipor2	ADIPOR2
Boc	BOC
Cd226	CD226
Cdkn3	CDKN3
Cenpf	CENPF
Cisd2	CISD2
Cln5	CLN5
Clpx	CLPX
Ctnna2	CTNNA2
Dars2	DARS2
Dhx30	DHX30
Mfsd7b	FLVCR1
Fosl2	FOSL2
Gabarapl2	GABARAPL2
Gstm7	GSTM2
Hpx	HPX
Jund	JUND
Kalrn	KALRN
Ldb3	LDB3
Map1lc3b	MAP1LC3B
Matr3	MATR3
Me1	ME1
Mllt10	MLLT10
Mrc2	MRC2
Nbea	NBEA
Nts	NTS
Phlpp2	PHLPP2
Ppig	PPIG
Pycard	PYCARD
Rag2	RAG2
Snap91	SNAP91
Snd1	SND1
Sp7	SP7
Sptbn2	SPTBN2
Trak1	TRAK1
Trim2	TRIM2
Ube2g1	UBE2G1
Usp11	USP11
Akap6	AKAP6
Ank	ANKH
Bbc3	BBC3
Brf1	BRF1
Ccdc88a	CCDC88A
Cdc5l	CDC5L
Clstn2	CLSTN2
Cnksr2	CNKSR2
Ctrl	CTRL
Dctn2	DCTN2
Dpysl3	DPYSL3
Eral1	ERAL1
Espl1	ESPL1
Exoc4	EXOC4
Fbxo32	FBXO32
Foxl2	FOXL2
Gabarapl1	GABARAPL1
Gpx3	GPX3
Ipo5	IPO5
Kansl1	KANSL1
Map1lc3a	MAP1LC3A
Mgst1	MGST1
Mmp21	MMP21
Mpg	MPG
Ndel1	NDEL1
Nek3	NEK3
Nup160	NUP160
Opn4	OPN4
Pde4dip	PDE4DIP
Pecam1	PECAM1
Pgk2	PGK2
Polr2l	POLR2L
Psme3	PSME3
Pvalb	PVALB
Serpinb3d	SERPINB3
Sfrp2	SFRP2
Slc25a22	SLC25A22
Smc2	SMC2
Srgap3	SRGAP3
Ssbp1	SSBP1
Syne1	SYNE1
Taf2	TAF2
Tfb1m	TFB1M
Tiam2	TIAM2
Ube2j1	UBE2J1
Utrn	UTRN
Xpnpep1	XPNPEP1
Ybx3	YBX3
Abcb10	ABCB10
Abcf2	ABCF2
Acr	ACR
Bicd1	BICD1
Casz1	CASZ1
Cep170	CEP170
Cep63	CEP63
Colec12	COLEC12
Crygd	CRYGD
Dnajc7	DNAJC7
Ecsit	ECSIT
Eif3h	EIF3H
Esm1	ESM1
Glipr1	GLIPR1
Hook1	HOOK1
Hoxa4	HOXA4
Hspa14	HSPA14
Id4	ID4
Il33	IL33
Kank2	KANK2
Kif3a	KIF3A
Kifap3	KIFAP3
Lrg1	LRG1
Mbnl1	MBNL1
Mpp1	MPP1
Ncr1	NCR1
Nipsnap1	NIPSNAP1
Nsfl1c	NSFL1C
Olfm1	OLFM1
Sart1	SART1
Sfxn1	SFXN1
Sfxn3	SFXN3
Snrnp70	SNRNP70
Stim2	STIM2
Timm44	TIMM44
Tns1	TNS1
Ttf2	TTF2
Wac	WAC
Ybx1	YBX1
Abi2	ABI2
Arih2	ARIH2
a	ASIP
Clptm1l	CLPTM1L
Dnajc11	DNAJC11
Fermt2	FERMT2
Lonp2	LONP2
Memo1	MEMO1
Ndrg2	NDRG2
Oxa1l	OXA1L
Ppp4r1	PPP4R1
Ptpmt1	PTPMT1
Sh3bp5	SH3BP5
Slc25a46	SLC25A46
Sparcl1	SPARCL1
Stoml2	STOML2
Tfip11	TFIP11
Timm50	TIMM50
Traf3ip1	TRAF3IP1
Trim9	TRIM9
Api5	API5
Apln	APLN
LOC102640946	COX6C
Dstn	DSTN
Golga4	GOLGA4
Il27	IL27
Kif3c	KIF3C
5430421N21Rik	KRT83
Nuf2	NUF2
Nup188	NUP188
Ppfia2	PPFIA2
Ppm1e	PPM1E
Ppp1r13b	PPP1R13B
Scgn	SCGN
Zfp365	ZNF365
Arglu1	ARGLU1
Cdk5rap3	CDK5RAP3
Cdkn2aip	CDKN2AIP
Chchd3	CHCHD3
Chchd6	CHCHD6
Clrn1	CLRN1
Fam83h	FAM83H
Frmd4a	FRMD4A
Gtf2h2	GTF2H2
Hyal3	HYAL3
Krt25	KRT25
Luc7l2	LUC7L2
Mkx	MKX
Mrpl13	MRPL13
Rabgap1	RABGAP1
Rogdi	ROGDI
Sccpdh	SCCPDH
Sntg2	SNTG2
Srgap2	SRGAP2
Sybu	SYBU
Tbc1d5	TBC1D5
Trex2	TREX2
Carf	CARF
Ccdc93	CCDC93
Ccni	CCNI
Dixdc1	DIXDC1
Exoc1	EXOC1
Gse1	GSE1
Mtus1	MTUS1
Pgam5	PGAM5
Snx6	SNX6
Sprtn	SPRTN
Stx18	STX18
Tomm22	TOMM22
Vat1	VAT1
Zfp91	ZFP91
Ccdc136	CCDC136
Ccser1	CCSER1
Coa3	COA3
Egfl8	EGFL8
Ift20	IFT20
Lrrc59	LRRC59
Mad2l1bp	MAD2L1BP
Noc4l	NOC4L
Zfp451	ZNF451
Zfp869	ZNF91
Chchd7	CHCHD7
Galp	GALP
Mis18a	MIS18A
Mpped1	MPPED1
Naf1	NAF1
Sfr1	SFR1
Timm23	TIMM23
Apool	APOOL
Ccdc14	CCDC14
Cep57l1	CEP57L1
Exd2	EXD2
Fryl	FRYL
Rbfa	RBFA
Ccser2	CCSER2
Nol12	NOL12
Rps19bp1	RPS19BP1
Fbxo41	FBXO41
9330159F19Rik	KIAA0408
Krtap4-16	KRTAP4-3
Gm11563	KRTAP4-8
Gm11596	KRTAP4-9
Krtap4-6	KRTAP4-9
Gm11595	KRTAP4-9
Gm11569	KRTAP4-9
Gm11554	KRTAP4-9
Krtap4-13	KRTAP4-9
F11	F11
Mmp7	MMP7
